# Supplementary material for: Attenuative Effects of Platelet-Rich Plasma on 30 kDa Fibronectin Fragment-Induced MMP-13 Expression Associated with TLR2 Signaling in Osteoarthritic Chondrocytes and Synovial Fibroblasts
Source: J Clin Med. 2021 Sep 29;10(19):4496. doi: 10.3390/jcm10194496 (PMC8509240; doi:10.3390/jcm10194496)
Supplement: Supplementary file 1 [file jcm-10-04496-s001.zip]

Archive with 1 entries (1 files):
- jcm-1387937-supplementary.pdf
